# Supplementary material for: Cell Cycle and Cell Size Dependent Gene Expression Reveals Distinct Subpopulations at Single-Cell Level
Source: Front Genet. 2017 Jan 25;8:1. doi: 10.3389/fgene.2017.00001 (PMC5263129; doi:10.3389/fgene.2017.00001)
Supplement: Supplementary file 1 [file Table1.xlsx]

## Sheet: Blad1
Table S1. Gene information and primer sequences.
Gene	Full gene name	Function	Forward primer sequence (5' - 3')	Reverse primer sequence (5' - 3')	NCBI accession number	Length (bp)	Intron spanning
ABCG2	ATP-binding cassette, sub-family G (WHITE), member 2 (Junior blood group)	Stem Cell	GGTGGAGGCAAATCTTCGTTA	GAGTGCCCATCACAACATCA	NM_001257386.1 / NM_004827.2	154	Yes
ABHD3	Abhydrolase domain containing 3	MLS associated gene	TGCCAAGAAACCCCAGTTAGT	CAAACCAGTCCAGTGAAATCTG	NM_138340.4	221	Yes
ACTB	Actin, beta	Housekeeping	CCGTGCTGCTGACCGA	ATGGCTGGGGTGTTGAAGG	NM_001101.3	90	Yes
ANK3	Ankyrin 3, node of Ranvier (ankyrin G)	Housekeeping	AGAGACTAAACCCTGTGTGCCTGT	ACCGTTCGCTGTTACGAGTGGC	NM_020987.3 / NM_001149.3 / NM_001204403.1 / NM_001204404.1	197	Yes
CDKN2A (p14)	Cyclin-dependent kinase inhibitor 2A	Cell cycle regulation	GAGTGAGGGTTTTCGTGGTTC	ACGGGTCGGGTGAGAGTG	NM_058195.3 / NM_001195132.1/ NM_058197.4 / NM_000077.4	233	Yes
ATF3	Activating transcription factor 3	Stress response	CTCGGGGTGTCCATCACA	TCTTCTTGTTTCGGCACTTTG	NM_001030287.3 / NM_001040619.2 / NM_001206484.2 / NM_001206486.2 / NM_001206488.2	108	Yes
ATF4	Activating transcription factor 4	Stress response	CCAACAACAGCAAGGAGGAT	AACAGGGCATCCAAGTCG	NM_001675.3 / NM_182810.2	87	Yes
ATF6	Activating transcription factor 6	Stress response	GGATTTGATGCCTTGGGAGT	ACTGACCGAGGAGACGAGAC	NM_007348.3	131	No
BCL2A1	BCL2-related protein A1	Apoptosis	ACAGGAGAATGGATAAGGCAAA	CCAGCCAGATTTAGGTTCAAA	NM_001114735.1 / NM_004049.3	130	Yes
CBX3	Chromobox homolog 3	Housekeeping	TGAAGTGGAAGGGATTTACAGA	CTCTTGGTTTGTCAGCAGCAT	NM_007276.4 / NM_016587.3	200	Yes
CCNA2	Cyclin A2	Cell cycle regulation	AAGACGAGACGGGTTGC	GGCTGTTTACTGTTTGCTTTCC	NM_001237.3	88	Yes
CCNB1	Cyclin B1	Cell cycle regulation	TTCTGGATAATGGTGAATGGAC	ATGTGGCATACTTGTTCTTGAC	NM_031966.3	155	Yes
CCNB2	Cyclin B2	Cell cycle regulation	CGACCCTTGCCACTACACTT	TGACTTCCAATACTTCATTCTCTG	NM_004701.3	243	Yes
CCND1	Cyclin D1	Cell cycle regulation	AGATGAAGGAGACCATCCCCC	CCACTTGAGCTTGTTCACCA	NM_053056.2	115	Yes
CCND3	Cyclin D3	Cell cycle regulation	GGCCGGGGACCGAAACT	CAGTGGCGAAGTGTTTACAAAGT	NM_001287434.1 / NM_001136017.3 / NM_001136126.2	125	No
CCNE1	Cyclin E1	Cell cycle regulation	CCGGTATATGGCGACACAAG	TACGCAAACTGGTGCAACTT	NM_001238.2	122	Yes
CCNE2	Cyclin E2	Cell cycle regulation	TCTCCTGGCTAAATCTCTTTCTCC	ACTGTCCCACTCCAAACCTG	NM_057749.2	229	Yes
CDCA3	Cell division cycle associated 3	Cell cycle regulation	ACACTACGACAGGGTAAGCGG	AAGGGGTGAGAGGACACAGAT	NM_031299.4	233	Yes
CDC25A	Cell division cycle 25A	Cell cycle regulation	GTCGCCTGTCACCAACCT	CGGAGGAGCCCATTCTCT	NM_001789.2 / NM_201567.1	117	Yes
CDK2	Cyclin-dependent kinase 2	Cell cycle regulation	AAGTTGACGGGAGAGGTGGT	TGATGAGGGGAAGAGGAATG	NM_001798.3 / NM_052827.2	244	Yes
CDK4	Cyclin-dependent kinase 4	Cell cycle regulation	CAGATGGCACTTACACCCGT	CAGCCCAATCAGGTCAAAGA	NM_000075.3	194	Yes
CDK6	Cyclin-dependent kinase 6	Cell cycle regulation	CGTGGTCAGGTTGTTTGATGT	CGGTGTGAATGAAGAAAGTCC	NM_001259.6 / NM_001145306.1	195	Yes
CDKN1A	Cyclin-dependent kinase inhibitor 1A (p21, Cip1)	Cell cycle regulation	TTAGCAGCGGAACAAGGAGT	GCCGAGAGAAAACAGTCCAG	NM_000389.4 / NM_078467.2 / NM_001220777.1 / NM_001220778.1	224	No
CDKN2A (p16)	Cyclin-dependent kinase inhibitor 2A	Cell cycle regulation	CGGCTGACTGGCTGGC	GGGTCGGGTGAGAGTGG	NM_058195.3 / NM_000077.4 / NM_058197.4 / NM_001195132.1	209	Yes
CDT1	Chromatin licensing and DNA replication factor 1	Cell cycle regulation	GACTCGTGCTGCCCTACAA	ACTCCTCAAAACGCCTACG	NM_030928.3	152	Yes
CEBPA	CCAAT/enhancer binding protein (C/EBP), alpha	Differentiation processes	GGGCGAGCAGGGTCTC	GCTCCGCCTCGTAGAAGTC	NM_001287435.1 / NM_001287424.1 / NM_001285829.1 / NM_004364.4	123	No
CEBPB	CCAAT/enhancer binding protein (C/EBP), beta	Differentiation processes	ATGTCTCCCCCTGCCG	AGCAGTCCGCCTCGTAGTAG	NM_005194.3 / NM_001285878.1 / NM_001285879.1	76	No
CEBPG	CCAAT/enhancer binding protein (C/EBP), gamma	Differentiation processes	TGTGTGTGACCTGTGAACCA	CAAAACCAGCCAAAGAGCAC	NM_001806.3 / NM_001252296.1	133	Yes
DDIT3	DNA damage inducible transcript 3	Stress response	GCAGCGACAGAGCCAAAAT	GCTTTCAGGTGTGGTGATGT	NM_001195053.1 / NM_001195054.1 / NM_001195055.1 / NM_001195056.1 / NM_004083.5 / NM_001195057.1	89	Yes
E2F1	E2F transcription factor 1	Cell cycle regulation	TGCCAAGAAGTCCAAGAACCA	GTCAACCCCTCAAGCCGTC	NM_005225.2	80	Yes
E2F4	E2F transcription factor 4, p107/p130-binding	Cell cycle regulation	CGGACCCAACCCTTCTACCT	GGGGCAAACACTTCTGAGGA	NM_001950.3	155	Yes
E2F7	E2F transcription factor 7	Cell cycle regulation	CCTTTAGCCCACCCAGTATTT	ATCCCTCTCTGACCCTGACC	NM_203394.2	136	Yes
EIF1	Eukaryotic translation initiation factor 1	Housekeeping	TCGTATGTCCGCTATCCAGA	TAAGGGTCTTCCTGCCGTTT	NM_005801.3	136	Yes
ERBB2	ERB-B2 receptor tyrosine kinase 2	Cell signaling	GGCACAGTCTACAAGGGCA	ATTTCTTTGTTGGCTTTGGG	NM_004448.2 / NM_001005862.1	106	Yes
EGR1	Early growth response 1	Cell signaling	GCAGCACCTTCAACCCTCA	GTCTCCACCAGCACCTTCTC	NM_001964.2	108	Yes
EWSR1	EWS RNA-binding protein 1	Housekeeping	ATACTACTCCAACTGCCCCC	TCCATCCTGCGGTCTTGTA	NM_001163287.1 / NM_001163285.1 / NM_013986.3 / NM_005243.3 / NM_001163286.1	196	Yes
FUS (C-terminal)	FUS RNA binding protein	Housekeeping	CTATGAACCCAGAGGTCGTG	TGAATTATCCTGTTCGGAGTC	NM_004960.3 / NM_001170937.1 / NM_001170634.1	132	Yes
FUS-DDIT3	Chromosomal fusion oncogene. DDIT3 ( DNA-damage-inducible transcript 3)	Fusion oncogen in MLS	GACCGTGGTGGCTTCAATAA	CAGTGTCCCGAAGGAGAAA	NM_001195057.1 / NM_004083.5 / NM_001195056.1 / NM_001195055.1 / NM_001195054.1 / NM_001195053.1	145	Yes
FST	Follistatin	Cell singaling	CGGGTGGGCTTTGCCTCCTG	GCACTCCTCCTTGCTCAGTTCGG	NM_006350.3 / NM_013409.2	142	Yes
FUS (N-terminal)	FUS RNA binding protein	Housekeeping	GCCAGAGCCAGAACACAGG	CCGTAAGACGATTGGGAGC	NM_004960.3 / NM_001170937.1 / NM_001170634.1	99	Yes
GADD45A	Growth arrest and DNA-damage-inducible, alpha	Cell cycle regulation	CGAGCGACCTGCAGTTTGCAATA	CGTTTTGCTGAGCACTTCCTCCA	NM_001924.3 / NM_001199741.1 / NM_001199742.1	105	Yes
GAPDH	Glyceraldehyde-3-phosphate dehydrogenase	Housekeeping	AGTCAGCCGCATCTTCTTTT	CGCCCAATACGACCAAAT	NM_002046.4 / NM_001256799.1	99	Yes
GMNN	Geminin, DNA replication inhibitor	Cell cycle regulation	ACATCTACAACTTCCAGCCCT	TCCGTTTTTCTGCCACTTCCT	NM_001251991.1 / NM_001251990.1 / NM_015895.4 / NM_001251989.1	144	Yes
H2AFJ	H2A histone family, member J	Cell cycle regulation	CGGAGAGTCAGAAGACGAAGA	AACGATTTTCACCAACTTTATTG	NM_177925.3	195	No
H2AFX	H2A histone family, member X	Cell cycle regulation	GGCGGGCGTCTGTTCTA	GCTCGGCGTAGTGGC	NM_002105.2	183	No
HES1	HES family bHLH transcription factor 1	Stem Cell	CTACCCCAGCCAGTGTCAAC	TTGCTCTTCGTCTTTTCTCCA	NM_005524.3	99	Yes
HES2	HES family bHLH transcription factor 2	Stem Cell	ACCCTGTAATGAGCCTTGGA	CCACACCTCCCCAGTATTTG	NM_019089.4	109	Yes
HIRA	Histone cell cycle regulator	Housekeeping	CGCTTTCTGTCTGGCTCAC	CTTGCCATAGGTGGACTGGT	NM_003325.3	220	Yes
HIST1H2AC	Histone cluster 1, H2ac	Cell cycle regulation	GCTGGTTTTGGTGATTTTTGTCT	GCGAGAAGAGCGGGATTTC	NM_003512.3	92	No
HIST1H2AE	Histone cluster 1, H2ae	Cell cycle regulation	GTGGATTGTTAGTTCTTCTGCTGT	GGAGTAGTTGCCTTTGCGGA	NM_021052.2 / NM_003513.2	158	No
HIST2H2AA3	Histone cluster 2, H2aa3	Cell cycle regulation	GGCGTCTTGCCTAACATCCA	TCAGCCTCACTTGCCCTTTG	NM_003516.2	80	No
HMGA	High mobility group AT-hook 2	Housekeeping	CCGTCCACTTCAGCCCAG	GGACTCTTGTTTTTGCTGCCT	NM_003483.4 / NM_003484.1	150	Yes
ID1	Inhibitor of DNA binding 1, dominant negative helix-loop-helix protein	Stem Cell	CTGAGGGAGAACAAGACCGAT	CCCCCTAAAGTCTCTGGTGA	NM_002165.3 / NM_181353.2	131	Yes
IL1B	Interleukin 1, beta	Cell signaling	GAGGCACAAGGCACAACAG	GGCTGCTTCAGACACTTGAG	NM_000576.2	73	Yes
IL6	Interleukin 6	Cell signaling	CTGGTCTTTTGGAGTTTGAGG	CGCAGAATGAGATGAGTTGTC	NM_000600.3	238	Yes
IL8	Interleukin 8	Cell signaling	CCTGATTTCTGCAGCTCT	TTTGGGGTGGAAAGGTTT	NM_000584.3	102	Yes
MAGOH	Mago-nashi homolog, proliferation-associated (Drosophila)	Housekeeping	CAGTGCGGCTTGCTCTTG	CAGTTCCTCCATCACGCTTT	NM_005892.3	229	No
MCM6	Minichromosome maintenance complex component 6	Cell cycle regulation	AGCGGAACTTTTCTGTGCTT	CTTCTAAACTGCGGGGGATAC	NM_005915.5	219	Yes
MDM1	MDM1 nuclear protein homolog (mouse)	TP53 function	CTCCGTGGGGCGAAAGTA	GCTTCTGGTTCTGGTGATGC	NM_017440.4 / NM_020128.2 / NM_001205029.1 / NM_001205028.1	179	Yes
MDM2	MDM2 proto-oncogene, E3 ubiquitin protein ligase	TP53 function	ATCAGCAGGAATCATCGGAC	GTGGCGTTTTCTTTGTCGTT	NM_001145337.2 / NM_002392.5 / NM_001145339.2	220	Yes
MKI67	Marker of proliferation Ki-67	Cell cycle regulation	TGGGTCTGTTATTGATGAGCC	CATCAGGGTCAGAAGAGAAGC	NM_002417.4 / NM_001145966.1	187	Yes
MMP1	Matrix metallopeptidase 1 (interstitial collagenase)	Housekeeping	CCCAAAAGCGTGTGACAG	AGCTCAACTTCCGGGTAG	NM_002421.3 / NM_001145938.1	120	Yes
MYC	V-MYC avian myelocytomatosis viral oncogene homolog	Cell cycle regulation	GGAGGCTATTCTGCCCATTT	GGCTGCTGGTTTTCCACTAC	NM_002467.4	121	No
NANOG	NANOG homeobox	Stem Cell	CCTATGCCTGTGATTTGTGG	AAGTGGGTTGTTTGCCTTTG	NM_024865.2	166	Yes
ND1	NADH dehydrogenase subunit 1	Housekeeping	TAGCAGAGACCAACCGAACC	CAGGGGAGAGTGCGTCATA	YP_002124302.2	189	No
NOTCH1	NOTCH 1	Stem Cell	GACCTCCCCAACACCTACAA	TGACATCCCCCTCACAGC	NM_017617.3	207	No
NOTCH2	NOTCH 2	Stem Cell	GAGGAGGGGAGGAGAGAGTG	CCTGTGCCATTGTGGTAGGT	NM_024408.3 / NM_001200001.1	247	No
NOTCH3	NOTCH 3	Stem Cell	GGCACTGACACCACCACA	CACAGAAGGAAGCCAGCATT	NM_000435.2	100	Yes
NOTCH4	NOTCH 4	Stem Cell	CTGCTGTGGCTGCTGATG	GTGTGGTCCCGTCCTCTGT	NM_004557.3	93	Yes
POU5F1	POU class 5 homeobox 1	Stem Cell	CGAAAGAGAAAGCGAACCAG	AACCACACTCGGACCACATC	NM_001285987.1 / NM_203289.5 / NM_001285986.1 / NM_001173531.2 / NM_002701.5	148	Yes
PA2G4	Proliferation-associated 2G4	Cell cycle regulation	GCTGGGAAGGGAGACAGAG	TCCACCAAGGACCGAAGTA	NM_006191.2	176	Yes
PCNA	Proliferating cell nuclear antigen	Cell cycle regulation	GTGGAGAACTTGGAAATGGAA	ACCGTTGAAGAGAGTGGAGTG	NM_182649.1 / NM_002592.2	159	Yes
PDGFB	Platelet-derived growth factor beta polypeptide	Cell signaling	CGCTCTTCCTGTCTCTCTGC	CCCCATCTTCCTCTCCG	NM_002608.2 / NM_033016.2	155	Yes
PROM1	Prominin 1	Stem Cell	GCGTGATTTCCCAGAAGATACT	AATCCCTGCTTCATAGTAGACAA	NM_001145852.1 / NM_001145851.1 / NM_001145850.1 / NM_001145849.1 / NM_001145848.1 / NM_001145847.1 / NM_006017.2	124	Yes
RB1	Retinoblastoma 1	Cell cycle regulation	AAAGGACCGAGAAGGACCA	AAGGCTGAGGTTGCTTGTGT	NM_000321.2	179	Yes
RBL1	Retinoblastoma-like 1	Cell cycle regulation	ACTGCTGACTTTACGGCTTCT	ACTCCTTATTCACTGCTTTGCTATT	NM_002895.3 / NM_183404.2	211	Yes
RBL2	Retinoblastoma-like 2	Cell cycle regulation	CGCCCACCCCTCAGAT	CTTCCACTGTCCCTTTGCTT	NM_005611.3	206	Yes
POLR2B	Polymerase (RNA) II (DNA directed) polypeptide B	Housekeeping	CCCCACTTATTACCAGCGTTT	CAATCTCGTTCCATTTCTCCA	NM_000938.1	146	Yes
RPL7	Ribosomal protein L7	Housekeeping	CCTGAGAAAGAAGTTTGCCCA	CTTGCCATCCTCGCCATT	NM_000971.3	131	Yes
RPS10	Ribosomal protein S10	Housekeeping	AGCCGCAGAGATGTTGATG	CCTCGGGACTTGAGAGACTG	NM_001014.4 / NM_001204091.1 / NM_001203245.2	177	Yes
RPS26	Ribosomal protein S26	Housekeeping	GATGCGTGCCCAAGGAC	CAGGTCTAAATCGGGGTGG	NM_001029.3	227	Yes
RUNX1	Runt-related transcription factor 1	Housekeeping	CACTGCCTTTAACCCTCAGC	ACAGAAGGAGAGGCAATGGA	NM_001754.4 / NM_001001890.2 / NM_001122607.1	121	Yes
SERPINB2	Serpin peptidase inhibitor, clade B (ovalbumin), member 2	Protease inhibitor	CTCAGAACCCCAGGCAGTAG	CGGAAAGGATAAAGCCCATT	NM_001143818.1 / NM_002575.2	218	Yes
SNAI1	Snail family zinc finger 1	Mesenchymal marker	TAATCCAGAGTTTACCTTCCAGCA	AGCCTTTCCCACTGTCCTCA	NM_005985.3	223	Yes
SNAI2	Snail family zinc finger 2	Mesenchymal marker	GCCAAACTACAGCGAACTGG	AGGAGGTGTCAGATGGAGGA	NM_003068.4	241	Yes
SOX2	SRY (sex determining region Y)-box 2	Stem Cell	ACACCAATCCCATCCACACT	CCTCCCCAGGTTTTCTCTGT	NM_003106.3	116	Yes
SUZ12	SUZ12 polycomb repressive complex 2 subunit	Stem Cell	AGCCATCACCAAACTCAGAAA	GCTTTTTACCTGTGGGAACTTG	NM_015355.2	125	Yes
TAF15	TAF15 RNA polymerase II, TATA box binding protein (TBP)-associated factor	Housekeeping	GTTCTCGGCGGGCTGT	GAATAACCTGACTGACTTTGTCCA	NM_139215.2 / NM_003487.3	237	Yes
TP53	Tumor protein p53	TP53 function	GGAGCACTAAGCGAGCACTG	TTATGGCGGGAGGTAGACTG	NM_001276699.1 / NM_001276698.1 / NM_001276697.1 / NM_001276696.1 / NM_001276695.1 / NM_001276761.1 / NM_001276760.1 / NM_001126118.1 / NM_001126114.2 / NM_001126113.2 / NM_001126112.2 / NM_000546.5 / NM_001126117.1 / NM_001126116.1 / NM_001126115.1	237	Yes
TSPYL4	TSPY-like 4	MLS associated gene	GAAAACAAAACTGGCAAAGCA	AGTGGGGTGGAGGAATAAGG	NM_021648.4	123	No
TWIST1	Twist family bHLH transcription factor 1	Mesenchymal marker	GGACAGTGATTCCCAGACGG	CATAGTGATGCCTTTCCTTTCAG	NM_000474.3	187	No
WIF1	WNT inhibitory factor 1	Cell cycle regulation	TCTGTTCAAAGCCTGTCTGC	ACATTGGCATTTGTTGGGTT	NM_007191.4	73	Yes
VIM	Vimentin	Mesenchymal marker	CAGATGCGTGAAATGGAAGA	TGGAAGAGGCAGAGAAATCC	NM_003380.3	221	Yes
YWHAZ	Tyrosine 3-monooxygenase/tryptophan 5-monooxygenase activation protein, zeta	Housekeeping	ACGCCTCACTCCCGTTT	CTGGATGTTCTGCTGGCTC	NM_001135699.1	68	Yes
	Note: GADD45A primers include some sequence mistmatches compared to latest Ref-sequence
