# Supplementary material for: Cell Cycle and Cell Size Dependent Gene Expression Reveals Distinct Subpopulations at Single-Cell Level
Source: Front Genet. 2017 Jan 25;8:1. doi: 10.3389/fgene.2017.00001 (PMC5263129; doi:10.3389/fgene.2017.00001)
Supplement: Supplementary file 2 [file Table2.XLSX]

## Sheet: MLS 402-91
Table S2. Basic statistics for all analyzed genes in MLS 402-91, MCF7 and MSC.
MLS 402-91
	Positive cells											Mean expression and standard deviation
	small G1	small S	small G2/M	large G1	large S	large G2/M	double thymidine block	G1	S	G2		small G1		small S		small G2/M		large G1		large S		large G2/M		double thymidine block		G1		S		G2
	(%)	(%)	(%)	(%)	(%)	(%)	(%)	(%)	(%)	(%)		Mean (SD)		Mean (SD)		Mean (SD)		Mean (SD)		Mean (SD)		Mean (SD)		Mean (SD)		Mean (SD)		Mean (SD)		Mean (SD)
Average	0.615771	0.637276	0.651613	0.633065	0.653047	0.665233	0.705862	0.663441	0.695588	0.691756		3.01688	1.2908	3.34481	1.31482	3.5911	1.43573	3.17289	1.39899	3.55356	1.19645	3.68113	1.42802	4.72716	1.78343	3.00688	1.38577	3.55675	1.25037	3.64673	1.38316
N	15	15	15	16	15	15	62	30	29	30		15		15		15		16		15		15		62		30		29		30
ABCG2	0	0.0666667	0.0666667	0.0625	0.0666667	0.0666667	0.370968	0.133333	0.0689655	0.2		-1	0	-0.81379	0.721187	-0.800636	0.772133	-0.675469	1.29812	-0.770279	0.889704	-0.837101	0.630907	0.42107	1.99421	-0.615507	0.999419	-0.860353	0.530921	-0.456856	1.11241
ABHD3	0.0666667	0.2	0.266667	0.1875	0.266667	0.2	0.645161	0.3	0.37931	0.366667		-0.773022	0.879081	-0.270745	1.55255	-0.0701403	1.61769	-0.300878	1.75046	0.0350375	1.80201	-0.36839	1.3555	1.92065	2.43472	-0.154132	1.45133	0.258714	1.70893	0.212843	1.67341
ACTB	1	0.933333	0.933333	1	1	0.933333	0.951613	1	1	1		8.27008	0.676847	8.24196	2.65964	8.61083	2.8385	8.10062	0.696537	8.62021	0.759048	8.50088	2.71237	11.8784	3.06848	9.20522	0.769349	9.97438	0.889931	10.3588	0.697524
ANK3	0	0	0	0	0	0	0.0645161	0.0333333	0	0.0333333		-1	0	-1	0	-1	0	-1	0	-1	0	-1	0	-0.86736	0.536009	-0.894414	0.57832	-1	0	-0.893737	0.582028
ATF3	0.933333	0.8	0.6	0.875	1	0.733333	0.758065	0.966667	0.965517	0.933333		2.71057	1.60341	1.73407	1.83323	1.27045	2.28433	2.29115	1.70719	2.39372	1.23384	1.35859	1.85948	1.79225	2.00671	3.37788	1.55382	3.43015	1.55272	3.82965	1.72281
ATF4	1	1	1	1	1	1	0.967742	1	1	1		6.09857	0.751763	6.45884	0.4776	6.976	0.521021	6.16027	0.770887	7.00235	0.429836	7.33543	0.478117	8.20164	2.01603	6.53416	0.642064	7.43463	0.765989	7.67235	0.577918
ATF6	0.733333	0.933333	0.933333	0.875	0.933333	1	0.967742	0.933333	1	1		1.87871	1.93183	3.17835	1.4547	3.31641	1.45189	2.56977	1.77313	2.93011	1.73194	4.3636	0.663354	5.10403	1.63344	3.26659	1.4455	3.95289	0.960202	4.78202	1.14941
BCL2A1	0	0	0.0666667	0.125	0.0666667	0	0.225806	0.1	0	0.1		-1	0	-1	0	-0.882718	0.454233	-0.748024	0.702392	-0.774163	0.874663	-1	0	-0.243294	1.52154	-0.695968	1.06336	-1	0	-0.786382	0.700789
CBX3	1	1	1	0.9375	1	1	0.983871	0.966667	1	1		3.94026	1.24421	4.43345	1.10437	5.74385	0.861624	4.2372	1.74686	4.48318	1.27102	5.46986	1.07881	7.73874	1.34658	4.71575	1.3784	5.10288	0.903909	5.56694	0.892228
CCNA2	0.533333	0.933333	1	0.5625	0.866667	1	0.967742	0.566667	0.965517	0.9		1.61476	2.6589	4.6357	2.02051	5.37132	1.40099	1.49647	2.38888	3.61906	2.17395	5.45825	1.20232	5.47545	1.51754	1.14732	2.12549	3.34943	1.52459	4.16159	2.03311
CCNB1	0.8	1	1	0.75	1	1	0.967742	0.533333	1	0.966667		5.87029	3.66166	8.63017	1.47137	10.3719	1.15788	5.44673	3.93531	8.48715	0.945217	9.62352	1.65058	8.99142	2.04658	3.21836	4.08587	7.0967	1.00318	8.14157	2.20116
CCNB2	0.933333	1	1	0.75	1	1	0.967742	0.9	0.965517	1		5.63985	2.50188	7.41382	1.46782	9.20568	0.937506	4.23964	3.59229	7.50104	1.10417	8.70016	1.39274	7.71415	2.03407	4.03128	2.39468	5.88016	1.69076	6.95287	1.61616
CCND1	0.933333	0.933333	1	0.9375	0.733333	0.866667	0.967742	0.933333	0.931034	0.933333		4.13064	2.12579	4.19751	2.4662	6.18379	2.0224	4.18573	2.12796	3.16573	3.0037	4.41809	2.75441	6.74441	2.05203	4.18848	2.05769	3.87398	2.36365	4.91297	2.40577
CCND3	0	0	0	0	0	0	0.0483871	0	0.103448	0		-1	0	-1	0	-1	0	-1	0	-1	0	-1	0	-0.876948	0.575268	-1	0	-0.634036	1.0972	-1	0
CCNE1	0.6	0.533333	0.133333	0.6875	0.266667	0.466667	0.903226	0.633333	0.413793	0.3		2.00857	2.73372	1.37611	2.35867	-0.567026	1.16248	2.20877	2.48139	0.221576	2.10054	1.36865	2.74528	4.43951	2.41754	1.34354	1.92924	0.38963	1.80815	0.085501	1.7606
CCNE2	0.8	0.6	0.466667	0.8125	0.533333	0.666667	0.935484	0.766667	0.724138	0.333333		4.03525	3.19013	2.717	3.46021	1.22313	2.77573	5.00097	3.32105	2.21658	3.21475	3.18473	3.66577	7.67691	2.76301	3.78569	3.1107	2.47299	2.57723	0.715271	2.75496
CDC25A	0.666667	0.733333	0.533333	0.5625	0.666667	0.8	0.935484	0.633333	0.689655	0.466667		1.94423	2.43832	1.99658	2.12519	1.42664	2.47896	1.92663	2.72592	2.40628	2.60467	2.85041	2.15088	4.61404	1.84766	1.53789	2.12295	1.69445	2.03243	0.849623	2.15742
CDCA3	0	0.133333	0.2	0	0	0.333333	0.403226	0.4	0.62069	0.8		-1	0	-0.182238	2.162	0.142641	2.36711	-1	0	-1	0	1.04819	3.0198	1.95612	3.64004	0.976756	2.55201	2.67929	3.01391	3.89316	2.65285
CDK2	1	1	1	1	1	1	0.967742	1	1	1		5.30481	1.34029	5.75592	1.08346	5.97027	1.12186	5.48408	1.0641	5.71399	0.885069	6.23616	1.11857	7.43125	1.65782	5.13023	0.87319	5.36131	1.38628	5.57071	0.979294
CDK4	1	1	1	1	1	1	0.967742	1	1	1		7.56114	1.12811	8.54126	1.08818	8.86291	1.09025	8.06191	0.778514	8.61129	0.882211	9.00267	0.795427	10.1433	2.11022	6.95011	0.832502	7.70955	0.872979	7.77298	0.776094
CDK6	1	0.933333	1	0.9375	0.933333	0.933333	0.967742	0.933333	1	0.966667		4.90654	1.11312	4.73585	2.01541	4.88226	1.68764	4.14285	1.98598	4.62524	2.06447	4.77884	2.0512	6.18995	1.62297	3.89764	1.9143	4.49385	1.13961	5.04828	1.62224
CDKN1A	0.933333	0.8	0.933333	1	1	0.866667	0.983871	0.966667	0.965517	1		5.55155	2.09634	4.61591	3.14214	5.24878	2.24607	7.32036	2.39585	7.72409	1.96028	5.67254	3.22266	8.19789	2.21048	5.15281	1.56908	5.91347	1.95065	6.07901	1.64342
CDKN2A (p14)	0	0	0	0	0	0	0.16129	0	0	0		-1	0	-1	0	-1	0	-1	0	-1	0	-1	0	-0.530542	1.17218	-1	0	-1	0	-1	0
CDKN2A (p16)	0	0.2	0.266667	0.1875	0.0666667	0	0	0.0666667	0.0344828	0.2		-1	0	-0.731927	0.598024	-0.0663238	1.60813	-0.102044	1.93313	-0.729745	1.04669	-1	0	-1	0	-0.922087	0.299797	-0.936372	0.342647	-0.70853	0.615927
CDT1	1	0.8	0.8	0.9375	1	0.866667	0.967742	0.9	0.896552	0.866667		5.22995	1.01543	3.06568	2.41837	2.92519	2.69092	5.27865	1.92767	4.38495	1.64024	3.84477	2.75529	6.28395	1.59152	3.77845	1.89898	3.52618	2.05343	3.02494	2.1476
CEBPA	0	0	0	0	0	0	0	0	0	0		-1	0	-1	0	-1	0	-1	0	-1	0	-1	0	-1	0	-1	0	-1	0	-1	0
CEBPB	0.133333	0.2	0.333333	0.1875	0.2	0.2	0.209677	0.0333333	0	0.0333333		-0.866667	0.351866	-0.8	0.414039	-0.666667	0.48795	-0.8125	0.403113	-0.8	0.414039	-0.8	0.414039	-0.756145	0.512154	-0.966667	0.182574	-1	0	-0.886042	0.624173
CEBPG	0.2	0.333333	0.6	0.375	0.8	0.6	0.693548	0.733333	0.724138	0.6		-0.431609	1.18542	0.293922	2.08552	0.962684	1.79675	0.592287	2.20557	2.14578	1.80322	0.799137	1.58866	2.40271	2.64999	1.28773	1.56183	1.34511	1.65171	0.879516	1.70014
DDIT3	1	1	1	1	1	1	0	1	1	1		5.90151	0.829755	6.61465	0.637567	6.93207	0.509625	6.2086	0.482347	6.82997	0.410796	6.79	0.73779	-1	0	4.7639	0.708859	5.80394	0.649695	5.8147	0.816415
E2F1	1	1	0.8	1	1	0.933333	0.967742	1	1	0.833333		5.26592	1.8517	4.45236	1.43387	3.5743	2.85267	6.41533	1.0169	4.06044	1.92618	4.09683	2.61824	6.92484	1.80275	4.79198	1.85516	3.84414	1.59505	2.59684	2.50995
E2F4	1	1	1	0.9375	1	1	0.967742	1	1	1		5.79919	1.03491	6.47602	1.08533	7.18706	0.890628	5.54192	2.02715	6.44049	1.13432	6.95786	0.784724	7.36506	1.66675	5.10843	0.902365	5.96312	0.907132	6.1428	0.680648
E2F7	0.866667	0.866667	0.733333	0.8125	1	0.866667	0.951613	0.7	0.931034	1		4.29148	2.45763	4.83991	2.57344	4.17189	3.39651	4.06397	2.78339	6.38917	0.972396	4.93847	2.62075	6.56338	2.13524	2.9473	2.83558	3.85024	1.89266	5.02589	1.36637
EGR1	0.933333	0.933333	0.8	1	1	0.866667	0.951613	0.933333	1	0.933333		6.2126	2.1424	6.36611	2.17128	5.17269	3.59003	6.48439	1.6237	7.61968	0.585929	5.73989	3.00314	5.70496	2.60658	6.13915	2.14738	7.36088	0.949859	6.61503	2.75252
EIF1	1	1	1	1	1	1	0.983871	1	1	1		4.00922	1.11657	4.94205	1.18054	6.12739	0.792083	5.40194	0.779006	5.91277	0.523025	5.61323	0.851369	8.37078	1.52031	4.76534	0.888402	6.31561	0.728576	6.10403	0.733346
ERBB2	0.4	0.4	0.733333	0.5625	0.6	0.733333	0	0.766667	0.862069	0.966667		0.37166	1.82769	0.163036	1.57447	1.16475	1.73634	0.418441	1.49854	0.952598	1.81954	1.23728	1.65893	-1	0	1.60816	1.71394	2.40116	1.57253	2.93684	1.33378
EWSR1	1	1	1	1	1	1	0.967742	1	1	1		8.10707	0.449706	8.68595	0.862705	9.22916	0.65997	8.27442	0.646405	8.45789	0.534516	9.06376	0.511823	9.30305	1.97165	7.40452	0.759157	8.05423	0.583684	8.29086	0.647306
FST	0	0.0666667	0.0666667	0.125	0	0.133333	0.403226	0.1	0.172414	0.266667		-1	0	-0.841071	0.615529	-0.7099	1.12355	-0.697713	0.827649	-1	0	-0.738289	0.694227	0.482288	1.95622	-0.602304	1.21532	-0.258725	1.71259	0.000328485	1.70769
FUS (C-terminal)	1	1	1	0.9375	1	1	0.967742	1	1	1		5.5651	0.680728	6.08952	1.53832	6.93652	0.662234	4.91315	1.84773	6.05018	1.24104	6.78183	1.10945	7.22908	1.61803	5.04758	1.03223	5.70154	1.08931	6.27401	0.674196
FUS (N-terminal)	1	1	1	1	1	1	0.967742	1	1	1		3.87635	1.10324	4.40262	0.843897	4.84403	1.07407	3.27844	1.15943	4.38379	0.811783	5.06141	0.882763	6.73206	1.5474	5.14895	0.597469	5.69956	0.879822	5.81087	0.795516
FUS-DDIT3	1	1	1	1	1	1	0.967742	0.966667	1	1		5.60864	0.984258	6.31388	0.914812	6.5966	0.846151	5.62706	0.850236	6.31303	0.613367	6.43338	1.30825	7.32995	1.69761	4.43633	1.47031	5.41829	0.773483	5.70841	0.892378
GADD45A	0.533333	0.733333	0.666667	0.5	0.6	0.733333	0.951613	0.766667	0.931034	0.9		0.65437	1.74395	1.07352	1.47822	1.21283	1.90858	0.49624	1.60826	1.2275	1.99025	1.47504	1.81401	3.68105	1.73368	1.06591	1.43295	2.75267	1.38451	2.56277	1.55659
GAPDH	1	1	1	1	1	1	0.983871	1	1	1		11.5528	0.70624	11.9722	0.926251	12.6066	0.89116	11.4762	0.769993	11.8547	0.571713	12.5397	0.804346	13.3784	2.11814	11.0869	0.612879	11.4627	0.744651	11.9648	0.531044
GMNN	1	1	1	1	1	1	0.967742	0.966667	1	1		5.82076	0.958433	6.2145	1.33839	6.51879	1.10947	6.10538	0.800906	6.36654	0.723046	6.2168	1.5371	7.76925	1.73019	4.7749	1.48607	5.41198	1.17196	5.43584	0.832444
H2AFJ	0.333333	0.466667	0.6	0.4375	0.666667	0.466667	0.645161	0	0.0344828	0		-0.666667	0.48795	-0.533333	0.516398	-0.329523	0.626144	-0.5625	0.512348	-0.297177	0.532476	-0.533333	0.516398	-0.211771	0.684663	-1	0	-0.962695	0.200893	-1	0
H2AFX	0.6	0.6	0.4	0.5	0.733333	0.533333	0	0.166667	0.206897	0.2		0.640811	1.6725	1.24814	2.06561	0.571573	2.02206	0.487212	1.63286	2.06683	2.08144	1.42308	2.40507	-1	0	-0.743481	0.616109	-0.622148	0.767073	-0.540167	0.946076
HES1	0.8	0.733333	0.6	0.8125	0.933333	0.4	0.887097	0.966667	1	0.9		2.3567	2.08825	1.64853	1.86054	1.63842	2.43633	2.63925	2.0999	3.32731	1.97951	0.895848	2.55173	4.50689	2.33583	3.66256	1.64205	4.6661	1.45527	4.74403	2.34946
HES2	0.0666667	0.0666667	0.133333	0	0	0.0666667	0.0806452	0.0333333	0.172414	0.0666667		-0.842276	0.610864	-0.914233	0.332173	-0.595351	1.089	-1	0	-1	0	-0.84405	0.603994	-0.608684	1.43751	-0.930684	0.37966	-0.585555	0.960609	-0.867556	0.504243
HIRA	0.4	0.733333	0.6	0.4375	0.333333	0.733333	0.790323	0.7	0.896552	0.966667		0.532404	1.99814	1.6056	1.7623	1.21568	2.02204	0.806392	2.21466	0.260162	1.93061	1.98485	2.11009	3.40658	2.51008	1.87627	2.08272	3.228	1.69413	3.34018	1.37406
HIST1H2AC	0.933333	0.933333	0.933333	1	1	1	0.983871	0.933333	1	0.9		5.11364	1.92582	5.09198	2.33674	4.5167	2.24388	5.24234	1.33947	6.75178	1.45222	5.66686	1.82503	7.71068	1.63022	4.01802	1.89612	5.66595	1.02789	4.46991	2.14343
HIST1H2AE	1	1	0.933333	1	1	1	0.983871	0.966667	1	0.9		7.12643	1.50887	8.43151	0.86604	6.61498	2.88219	7.12896	1.14253	9.09486	1.29171	7.64579	2.23478	10.0578	1.97142	5.40568	1.96755	7.61412	1.36266	6.14697	2.81748
HIST2HAA3	0.933333	1	0.866667	1	1	0.933333	0.967742	0.866667	1	0.933333		3.73471	1.73298	5.166	1.54795	4.32022	2.7659	5.60191	0.881131	7.13177	1.11625	4.94903	2.66115	6.78146	1.82211	2.48157	1.86308	5.51736	1.11248	3.74562	1.94454
HMGA2	0	0	0	0	0.0666667	0.0666667	0.193548	0.0333333	0.0344828	0.133333		-1	0	-1	0	-1	0	-1	0	-0.726632	1.05875	-0.68452	1.22185	0.0537053	2.21467	-0.889178	0.606996	-0.91031	0.482995	-0.476388	1.42636
ID1	0.133333	0.266667	0.466667	0.25	0.333333	0.4	0.806452	0.266667	0.344828	0.333333		-0.570929	1.13261	0.0445807	1.86722	0.674213	2.05658	-0.0753166	1.68683	0.260438	1.86201	0.683571	2.18929	3.1692	2.36188	-0.253584	1.27896	-0.00121354	1.43337	0.226587	1.83865
IL1B	0.466667	0.466667	0.6	0.6875	0.733333	0.666667	0.596774	0.633333	0.517241	0.633333		1.45941	3.23591	1.41108	2.78833	1.98969	3.15938	2.83984	3.16371	2.72466	2.76197	2.33466	2.57937	2.03718	2.81278	2.46029	3.2226	1.84854	3.08871	1.73023	2.53764
IL6	0.866667	0.933333	0.8	1	1	0.866667	0.709677	0.933333	0.965517	0.9		6.35976	3.82257	6.88611	2.72698	5.92595	3.88229	8.5067	2.07173	8.89638	2.10268	5.80416	3.70196	3.59169	3.19679	5.39792	2.61956	7.49557	2.25432	6.132	3.24443
IL8	1	1	1	1	1	1	0.887097	0.966667	1	0.966667		9.53228	2.21664	10.4376	2.02816	9.58884	2.79618	9.46738	2.67974	11.1466	2.37812	9.36021	2.2705	6.24922	3.32721	9.33635	2.82295	10.8856	1.6923	9.57025	3.42887
MAGOH	0.866667	0.866667	1	0.8125	0.933333	1	0.967742	0.9	0.931034	1		2.81265	1.68962	3.19363	1.9984	4.0489	1.30315	2.62359	1.95558	3.05002	1.48664	4.03057	1.15778	5.9409	1.56521	3.25453	1.70102	4.20887	1.74704	4.7449	1.21644
MCM6	0.8	0.333333	0.333333	0.75	0.333333	0.333333	0.870968	0.8	0.655172	0.4		2.14171	1.97777	-0.0175331	1.52321	-0.0746739	1.40515	1.90612	1.81133	0.167912	1.81403	0.404176	2.19373	4.22524	2.34471	3.59935	2.60308	2.16267	2.54315	1.27947	3.12873
MDM1	0	0.0666667	0.333333	0.25	0.133333	0.2	0.5	0.333333	0.551724	0.433333		-1	0	-0.886437	0.439827	0.0898591	1.62236	-0.248668	1.3606	-0.572866	1.12797	-0.450716	1.14322	0.960172	2.08268	-0.156413	1.31496	0.726407	1.65943	0.37649	1.66765
MDM2	1	1	1	1	1	1	0.967742	0.9	0.965517	1		5.44534	1.24951	6.45602	1.08164	7.4975	0.963244	6.85794	2.21465	7.50192	1.67225	7.01799	0.662145	8.23434	2.13673	4.09772	1.93785	5.71764	1.69625	6.20891	0.789702
MKI67	0.8	1	1	0.8125	0.933333	0.933333	0.967742	0.733333	0.931034	0.966667		3.68587	2.95082	8.27505	1.10482	7.83154	1.96762	3.8528	2.99579	7.35595	2.73175	7.99153	2.58058	8.74113	1.98826	2.98197	2.72017	6.35435	2.6419	7.24666	2.28698
MMP1	0.733333	0.733333	0.8	0.6875	0.666667	0.866667	0.919355	0.833333	0.689655	0.766667		3.2837	3.20182	3.23731	3.06053	4.36852	3.49995	3.17833	3.37995	3.08384	3.41192	4.79162	3.21512	7.16884	3.10444	3.51497	2.80688	3.22074	3.10438	3.70794	3.17196
MYC	1	1	0.933333	1	1	0.933333	0.983871	1	1	1		6.60122	1.33134	7.70667	1.24098	6.65103	3.23155	7.25178	1.2098	8.12336	0.662269	6.56347	2.76189	6.81038	1.83443	7.10039	1.27586	7.80346	0.988989	7.6191	2.11275
NANOG	0	0	0	0	0	0	0.145161	0.266667	0.241379	0.233333		-1	0	-1	0	-1	0	-1	0	-1	0	-1	0	-0.260645	1.9853	-0.248677	1.30672	-0.377846	1.14457	-0.302887	1.326
ND1	1	1	1	1	1	1	0.983871	1	1	1		6.76374	1.02426	6.57144	1.01579	7.76006	0.940494	6.66734	0.774818	6.56635	1.14359	7.66173	0.558909	10.0008	1.91547	8.11259	1.56559	8.66709	1.38247	9.01892	1.02684
NOTCH1	0	0	0.0666667	0.0625	0.0666667	0.133333	0.241935	0.1	0.275862	0.333333		-1	0	-1	0	-0.767138	0.90187	-0.817249	0.731005	-0.760301	0.928352	-0.450846	1.45001	-0.182645	1.53281	-0.755197	0.771531	-0.217093	1.35766	-0.181143	1.25562
NOTCH2	0	0	0	0	0	0	0	0	0	0.0666667		-1	0	-1	0	-1	0	-1	0	-1	0	-1	0	-1	0	-1	0	-1	0	-0.889237	0.45591
NOTCH3	0.133333	0	0.2	0.125	0.0666667	0.133333	0.387097	0.3	0.206897	0.3		-0.672731	0.864178	-1	0	-0.55083	1.058	-0.713028	0.788862	-0.908977	0.352531	-0.782354	0.622107	0.14426	1.57442	-0.384946	1.00153	-0.521265	0.980172	-0.281866	1.2288
NOTCH4	0	0.0666667	0	0	0	0	0.0806452	0.0333333	0.0689655	0.1		-1	0	-0.746867	0.980381	-1	0	-1	0	-1	0	-1	0	-0.582287	1.56068	-0.889703	0.604122	-0.807943	0.731238	-0.679447	1.02358
PA2G4	0.666667	0.933333	1	0.625	0.933333	1	0.967742	1	1	1		1.98956	2.24473	3.57573	1.6005	4.60459	0.607009	1.83346	2.43971	3.49987	1.60583	4.55108	0.943422	6.78742	1.68978	7.67718	1.14738	7.17356	1.16505	6.7843	1.613
PCNA	1	1	1	1	1	1	0.967742	0.0666667	0.0689655	0.0333333		8.64417	1.01709	8.40829	0.910085	8.02337	1.30144	9.08207	0.874973	8.21284	1.05759	8.05191	1.68763	10.1558	2.24651	-0.815166	0.717963	-0.790938	0.790971	-0.88589	0.625008
PDGFB	0	0	0	0	0	0	0.016129	0.833333	0.931034	0.966667		-1	0	-1	0	-1	0	-1	0	-1	0	-1	0	-0.932676	0.530109	2.05472	1.67934	3.43426	1.54435	3.0601	1.55418
POLR2B	1	1	1	1	1	1	0.967742	0.166667	0.137931	0.233333		5.49948	0.830053	6.42096	1.39501	6.92421	0.770307	5.47434	0.994362	6.34553	0.566292	6.78969	0.976069	7.4975	1.6748	-0.439588	1.38052	-0.442705	1.45665	-0.312051	1.30149
POU5F1	0.6	0.333333	0.733333	0.625	0.466667	0.8	0.419355	0.966667	1	0.966667		1.96981	2.70697	0.279419	1.94167	2.13115	2.20576	1.16211	1.88661	0.94544	2.23713	2.99757	2.49234	1.11636	2.62727	3.65861	1.34833	4.12722	1.38123	4.55342	1.31348
RB1	1	1	1	1	1	1	0.967742	1	1	1		6.33423	0.875723	7.19311	0.881551	7.12377	1.0283	6.71344	1.00475	7.3296	0.441736	6.98593	0.855579	8.65649	1.97624	6.98182	0.700648	7.30261	0.743652	7.9036	0.784491
RBL1	0.933333	1	1	1	1	1	0.967742	1	1	1		5.70182	2.12912	6.85398	0.777947	6.94831	0.95441	6.071	1.09675	6.73605	1.23355	6.91771	0.778267	7.57833	1.74844	6.20136	0.87624	6.68426	0.895681	6.97395	0.881267
RBL2	0.133333	0.266667	0.4	0.3125	0.466667	0.333333	0.241935	1	1	1		-0.384928	1.62317	0.028069	1.7784	0.75694	2.26546	0.634537	2.55523	1.11482	2.40675	0.205299	1.86421	0.135435	2.07476	5.31074	0.956552	6.13373	0.89307	6.07315	0.860639
RPL7	1	1	1	0.9375	1	1	0.983871	1	1	1		10.0015	0.67915	10.4905	1.00466	11.0673	0.877491	9.18126	2.78841	10.353	0.377563	10.8286	0.7252	11.9482	1.7893	4.81782	1.0794	5.43802	0.651033	5.937	0.624998
RPS10	1	1	1	1	1	1	0.983871	1	1	1		10.2993	0.53822	10.8549	0.882704	11.6663	0.6719	10.3458	0.727146	10.749	0.467755	11.2754	0.785747	12.4874	1.90955	8.8639	0.670541	9.18191	0.666591	9.60481	0.691636
RPS26	1	1	1	1	1	1	1	1	1	1		6.6758	0.917724	6.7569	1.01218	7.38597	0.728125	6.45549	0.607155	6.6538	0.645275	7.52068	0.600806	10.315	1.11654	9.43259	0.655528	10.0134	0.710159	10.3344	0.642372
RUNX1	0.533333	0.666667	0.866667	0.75	0.6	0.866667	0.967742	0.933333	1	0.966667		1.23267	2.28812	1.47422	1.98902	2.79541	2.04178	1.70747	1.82228	1.44022	2.20123	2.71718	1.94026	5.28698	1.68923	2.80782	1.41225	3.69183	1.22844	4.11124	1.42986
SERPINB2	0.733333	0.733333	0.733333	0.5	0.533333	0.666667	0.951613	0.8	0.689655	0.7		3.41919	3.09545	3.6029	3.20972	3.72758	3.23857	1.32041	2.68366	1.94796	3.17183	3.088	3.31378	8.10048	2.82071	3.76566	2.98405	3.25382	3.1778	3.90794	3.64954
SNAI1	0.2	0.466667	0.2	0.3125	0.6	0.4	0.741935	0.233333	0.586207	0.466667		-0.270951	1.74922	0.450657	1.60869	-0.294256	1.51943	-0.00968439	1.51789	1.04591	1.83431	0.496797	1.95294	2.19301	2.12326	-0.420905	1.12862	0.754522	1.70184	0.396065	1.6437
SNAI2	0.0666667	0.0666667	0.266667	0.0625	0	0.133333	0.451613	0.366667	0.275862	0.366667		-0.734061	1.02998	-0.75422	0.951902	-0.0588935	1.73598	-0.765878	0.936488	-1	0	-0.44676	1.47276	1.56823	3.00437	1.02421	2.75455	0.409215	2.42238	0.857623	2.64901
SOX2	0	0	0	0	0	0.0666667	0.0967742	0	0	0.0333333		-1	0	-1	0	-1	0	-1	0	-1	0	-0.837331	0.630012	-0.590489	1.40672	-1	0	-1	0	-0.945884	0.296406
SUZ12	0.8	1	1	0.9375	0.866667	1	0.967742	1	1	1		1.54863	1.51097	2.62927	1.58045	2.96762	1.28337	2.42015	1.22148	2.07288	1.48601	3.34155	0.889201	5.36435	1.349	3.12276	1.31268	3.90083	0.961448	4.42556	0.820454
TAF15	0.933333	1	1	1	1	1	0.967742	0.966667	1	1		3.51821	1.60841	4.85176	1.57945	5.6026	0.940364	4.58533	0.865951	5.00799	0.818089	5.48066	0.855845	6.76904	1.59796	3.44777	1.24201	4.35242	0.932643	4.73426	0.91632
TP53	1	1	1	1	1	1	0.967742	1	0.965517	1		6.36946	0.748274	6.96742	0.549268	7.3627	0.568715	6.80572	0.748062	7.17772	0.978473	7.12808	0.746663	7.39983	1.71472	5.67007	1.19969	6.43889	1.6022	6.60951	0.775213
TSPYL4	0.666667	0.266667	0.733333	0.6875	0.6	0.733333	0.935484	0.833333	0.793103	0.833333		1.20459	1.76461	-0.0605199	1.6225	1.48395	1.79601	1.38148	1.82807	1.04261	1.80668	1.55324	1.82378	4.44619	1.90495	2.10214	1.88519	1.72841	1.7143	2.23473	1.82816
TWSIT1	0.133333	0.2	0.2	0.125	0.2	0.333333	0.66129	0.3	0.241379	0.433333		-0.565827	1.15026	-0.429416	1.18286	-0.331652	1.39092	-0.645383	0.969104	-0.444505	1.15002	0.113082	1.72658	1.78923	2.25446	-0.132402	1.38105	-0.267612	1.39091	0.436978	1.75353
WIF1	0	0	0	0	0	0.0666667	0	0	0	0		-1	0	-1	0	-1	0	-1	0	-1	0	-0.929776	0.271977	-1	0	-1	0	-1	0	-1	0
VIM	1	1	1	1	1	1	0.983871	1	1	1		9.84554	0.90566	10.0175	1.70593	10.8228	1.19297	9.47557	1.26548	10.04	0.66067	10.7363	0.872629	12.4564	2.08642	8.90868	0.963384	9.05104	1.02687	9.65326	0.930519
YWHAZ	1	1	0.933333	0.75	0.933333	1	0.967742	0.933333	0.965517	1		3.77311	1.39383	3.15451	1.61482	4.07049	1.65193	2.09562	2.19123	2.89402	1.55094	4.1006	1.14018	5.27515	1.50987	2.78758	1.74218	3.14226	1.26107	3.54498	1.17266

## Sheet: MCF7
	MCF7
	Positive cells							Mean expression and standard deviation
	small G1	small S	small G2/M	large G1	large S	large G2/M		small G1		small S		small G2/M		large G1		large S		large G2/M
	(%)	(%)	(%)	(%)	(%)	(%)		Mean (SD)		Mean (SD)		Mean (SD)		Mean (SD)		Mean (SD)		Mean (SD)
Average	0.614715	0.714768	0.722363	0.621097	0.730561	0.714768		3.52581	1.77541	4.82346	1.69453	4.8414	2.29257	3.92372	2.18207	5.03995	1.67835	4.77485	1.74061
N	16	15	15	15	15	16		16		15		15		15		15		16
ABCG2	0.0625	0.266667	0.4	0	0.0714286	0.333333		-0.764976	0.940096	0.41675	2.49569	0.8615	2.40228	-1	0	-0.612853	1.44857	0.638659	2.45829
ABHH3	0.1875	0.666667	0.6	0.466667	0.5	0.466667		0.0120874	2.25141	2.41704	2.83538	1.63728	2.25303	1.55552	2.92239	1.4834	2.6736	0.973483	2.22933
ANK3	0.8125	0.8	0.733333	0.533333	0.857143	0.8		3.02773	2.28412	3.43147	2.49279	3.3119	2.81598	2.38941	3.36973	3.87287	2.59889	3.53629	2.61183
ATF3	0.5625	0.866667	0.8	0.6	0.642857	0.733333		1.65303	2.51666	3.95826	2.18442	2.673	2.16426	2.05588	2.68642	1.99171	2.69492	2.49987	2.52765
ATF4	1	1	0.933333	1	1	1		7.21201	1.09485	8.29407	0.938713	7.85327	2.51627	7.93463	0.721927	8.69622	0.570412	8.15187	0.753717
ATF6	0.9375	1	0.933333	0.866667	1	1		4.11845	1.80959	5.50159	1.12927	5.31601	1.88562	4.4592	2.40781	5.41888	1.22241	5.32911	1.24297
CBX3	1	0.933333	1	1	1	1		6.96931	1.34548	7.71977	2.50898	8.20149	1.19045	7.59223	1.24363	8.35353	0.942063	7.99635	1.42939
CCNA2	0.5	0.933333	0.866667	0.533333	0.785714	0.933333		1.76455	3.00441	5.22442	2.33402	5.78866	3.07321	1.88695	3.05285	4.09058	2.99755	5.99007	2.92049
CCNB1	0.9375	1	0.866667	0.733333	1	1		8.3908	2.71417	9.79621	1.04062	9.41495	4.36607	6.25927	4.64142	9.73971	0.934158	10.9246	1.37254
CCNB2	0.5625	1	0.933333	0.533333	1	0.933333		3.37488	4.32389	7.98335	1.54767	8.22011	3.22329	2.99754	4.24199	7.61089	1.66148	8.6391	3.08955
CCND1	1	1	1	1	1	1		8.36532	0.742567	9.03122	0.598434	9.19347	2.10304	8.81898	2.06609	9.68894	0.885147	9.83392	0.867493
CCND3	0	0.0666667	0.4	0.0666667	0.285714	0.133333		-1	0	-0.749202	0.971336	0.675335	2.27838	-0.806707	0.748619	0.350966	2.21997	-0.486782	1.36859
CCNE1	0.3125	0.733333	0.666667	0.666667	0.857143	0.6		0.513305	2.61106	2.66867	2.53761	2.48834	2.77204	2.47113	2.85322	3.71449	2.38696	2.16227	2.79368
CCNE2	0.3125	0.8	0.733333	0.666667	0.928571	0.733333		1.25063	3.65396	5.38402	3.49261	4.80747	3.75928	4.43562	4.28513	6.7567	2.77622	3.96503	3.3724
CDC25A	0.125	0.4	0.4	0.266667	0.5	0.533333		-0.371668	1.75364	0.951336	2.56888	0.716499	2.31663	0.259858	2.17966	1.57591	2.81476	1.24633	2.32246
CDCA3	0.125	0.333333	0.666667	0.0666667	0.428571	0.666667		-0.0478299	2.60618	1.69554	3.95843	4.2586	3.87485	-0.456927	2.10331	2.23426	3.87877	4.45117	4.02566
CDK2	0.75	1	0.933333	0.933333	1	0.933333		3.55339	2.94583	7.0813	0.869709	6.16162	2.23174	4.97217	2.64949	6.74995	0.971245	6.21539	2.14456
CDK4	1	1	0.933333	1	1	1		8.58451	1.22239	10.6352	0.466543	9.70061	3.1135	9.33701	1.75964	10.6117	0.88773	10.2893	1.04082
CDK6	0.625	0.733333	0.733333	0.8	0.785714	0.666667		1.98422	2.66373	3.39999	3.07286	3.82564	3.28938	3.75957	3.00712	3.73671	2.97708	3.45242	3.4586
CDKN1A	0.6875	0.866667	1	1	0.928571	0.933333		4.41956	4.07575	6.1848	3.08989	7.1722	1.85333	8.41832	1.74305	7.45427	3.37156	7.20635	2.93683
CDT1	0.5625	1	0.933333	0.666667	1	0.933333		2.82749	3.70795	7.0053	1.40891	6.70763	2.435	4.12731	4.07816	7.43091	1.74028	6.77545	2.42104
CEBPA	0.0625	0	0.0666667	0	0	0.0666667		-0.9375	0.25	-1	0	-0.888685	0.431121	-1	0	-1	0	-0.911388	0.343195
CEBPB	0.125	0.466667	0.466667	0.533333	0.428571	0.333333		-0.875	0.341565	-0.502177	0.562881	-0.463505	0.647774	-0.308802	0.893505	-0.571429	0.513553	-0.666667	0.48795
CEBPG	0.5	0.466667	0.733333	0.4	0.857143	0.8		1.67896	2.80113	1.39558	2.71512	2.647	2.56388	0.959915	2.53932	3.75288	2.1772	3.43417	2.50832
E2F1	0.5625	0.866667	0.8	0.466667	0.857143	0.866667		1.99954	3.05648	4.78373	2.52014	3.72581	2.88934	2.40621	3.90424	4.32576	3.04008	3.89036	2.35432
E2F4	1	1	0.933333	0.933333	1	1		6.64685	1.17755	7.97143	0.791647	7.61086	2.4948	7.01277	2.39817	8.18753	0.985545	8.14808	0.769688
E2F7	0.5625	0.866667	0.866667	0.466667	1	0.866667		2.32898	3.17689	6.02554	3.05589	5.47165	2.84288	2.43725	3.90451	6.02724	1.54582	5.10032	2.71223
EGR1	0.875	0.933333	0.8	1	1	0.933333		5.97276	3.12095	8.09629	2.94695	7.09006	4.29225	7.95076	1.72083	8.59373	1.51217	7.26012	2.90964
EIF1	1	1	1	1	1	1		7.45767	0.74095	8.50782	0.570803	8.16654	1.0513	8.0033	0.696168	8.55297	0.701177	8.00362	1.20166
ERBB2	0.6875	0.733333	0.733333	0.733333	0.642857	0.933333		1.99895	2.19924	2.71312	2.46652	3.37948	2.8704	2.88009	2.71658	2.80654	3.17072	3.33591	1.66323
EWSR1	1	1	0.933333	1	1	1		8.54896	0.921014	9.63839	0.898951	9.2276	2.99244	8.76021	1.30345	9.65788	0.770338	9.81672	0.831238
FST	0	0.0666667	0	0.0666667	0	0		-1	0	-0.814509	0.718403	-1	0	-0.786429	0.827157	-1	0	-1	0
FUS (C-terminal)	1	1	1	1	1	1		6.58691	1.19033	7.82321	1.11494	7.66146	1.85948	6.87457	1.36153	7.56722	1.23761	7.86791	0.901325
FUS (N-terminal)	1	1	0.933333	0.933333	0.928571	1		6.22112	1.1426	7.30193	1.05876	6.90379	2.35384	6.356	2.261	6.86071	2.40285	7.05623	0.695699
GADD45A	0.0625	0.133333	0.2	0.2	0.357143	0.2		-0.821946	0.712215	-0.465053	1.47507	-0.357582	1.38358	-0.1026	1.86292	0.608982	2.27112	-0.30746	1.5137
GAPDH	1	1	1	0.933333	1	1		12.9956	0.567399	14.0815	0.445579	13.6615	1.9849	12.3627	3.81292	14.3315	0.981001	13.8719	1.04083
GMNN	0.875	1	0.933333	0.666667	1	1		4.82043	2.60805	7.71553	1.402	7.47514	2.50841	4.50167	4.35616	8.05883	0.976825	7.26426	1.70919
HES1	1	1	0.866667	1	1	1		6.99444	1.40353	7.75105	0.95186	6.77274	3.28335	8.23306	0.807259	8.25083	1.27239	7.89431	0.881234
HES2	0.0625	0	0.266667	0.0666667	0.142857	0.2		-0.755886	0.976455	-1	0	0.109377	1.91083	-0.770403	0.889224	-0.186892	2.08715	-0.285936	1.51454
HIRA	0.6875	0.866667	0.866667	0.533333	0.857143	0.6		2.35852	2.53998	3.74192	2.37382	4.25789	2.3711	2.13223	3.1938	4.26115	2.5355	2.58578	3.13755
HIST1H2AC	1	1	1	0.933333	1	1		7.05254	1.24771	7.53321	1.14317	7.52977	1.82078	7.18291	2.39622	8.29072	0.912886	7.37714	0.762963
HIST1H2AE	1	1	1	0.933333	1	1		8.67241	1.53105	10.5725	2.27743	10.2768	2.20643	9.2908	2.97549	11.3716	0.697332	10.2553	0.97182
HIST2HAA3	1	1	0.933333	0.933333	1	0.933333		7.69489	1.26346	8.94784	1.35889	8.45495	3.02667	8.1004	3.19669	9.42617	0.523984	8.46028	2.77299
ID1	0.9375	0.866667	0.933333	1	0.928571	0.933333		5.44005	2.22247	5.59376	2.99899	5.86618	2.29304	5.98466	1.17378	6.32843	2.83192	6.02275	2.34899
IL6	0	0.0666667	0	0	0	0		-1	0	-0.668674	1.28322	-1	0	-1	0	-1	0	-1	0
IL8	0	0.0666667	0.0666667	0	0	0.0666667		-1	0	-0.682574	1.22939	-0.549325	1.74546	-1	0	-1	0	-0.706835	1.13542
MAGOH	0.8125	1	0.933333	0.6	0.857143	0.8		3.50194	2.39321	5.85936	0.903171	5.11228	1.93602	2.62192	3.0974	4.49532	2.54675	4.28635	2.97467
MCM6	0.75	0.933333	0.8	0.4	0.928571	0.866667		3.37979	2.77385	4.39099	2.18295	3.69963	2.75525	1.52713	3.30161	5.04277	2.1326	3.65535	2.32006
MDM1	0.1875	0.533333	0.533333	0.0666667	0.571429	0.266667		-0.0809477	1.97694	1.61676	2.56726	1.63367	2.63679	-0.68027	1.23831	1.6589	2.52755	0.150576	1.97635
MDM2	1	1	0.933333	1	1	1		7.2848	1.02415	8.23238	1.18382	8.13456	2.63352	7.74424	1.44757	8.72672	1.27632	8.6163	1.03189
MKI67	0.5	0.933333	0.933333	0.4	0.928571	0.933333		2.46112	3.79861	8.00718	2.91277	8.20935	3.46003	2.55365	4.55021	7.84958	3.07145	8.85679	3.18268
MYC	1	1	1	1	1	1		8.14959	1.3986	9.04956	1.25534	9.0387	2.29551	8.90076	2.60166	9.41812	1.20656	9.64945	0.999235
NANOG	0.125	0.266667	0.333333	0.266667	0.285714	0.0666667		-0.24493	2.12172	0.372149	2.48781	0.861512	2.79664	0.496326	2.58393	0.577888	2.63351	-0.706565	1.13647
NOTCH1	0.1875	0.2	0.466667	0.0666667	0.428571	0.2		-0.276481	1.55766	-0.218924	1.93809	0.802388	2.07797	-0.74598	0.983814	0.636458	2.1172	-0.241638	1.57085
NOTCH3	0.875	0.666667	0.866667	0.933333	0.857143	0.933333		2.87413	1.85363	2.48384	2.84527	3.60805	2.2992	4.38621	1.82487	3.79845	2.43388	4.2232	1.86861
NOTCH4	0.25	0.266667	0.266667	0.0666667	0.214286	0.133333		-0.399955	1.64942	0.0960121	2.16132	0.171005	2.27506	-0.674575	1.26037	0.375682	2.80297	-0.866667	0.351866
PA2G4	1	1	1	1	1	1		6.02233	1.31613	7.27603	1.18887	6.76041	2.25917	6.19557	1.42498	7.05155	1.16478	7.00773	1.05183
PCNA	1	1	1	0.866667	1	1		6.98019	1.89129	9.46927	1.01589	8.66922	1.67852	6.89594	3.79732	9.4809	1.3552	8.76109	1.46845
PDGFB	0.25	0.333333	0.533333	0.466667	0.428571	0.333333		0.0543678	1.89298	0.930561	2.86365	1.44503	2.43352	1.47031	3.05667	1.4446	2.96386	0.879315	2.76782
POLR2B	1	1	0.933333	1	1	1		5.98144	0.78393	7.09204	0.708625	6.76945	2.34425	5.87839	1.1903	6.86217	0.945777	6.71708	1.18257
POU5F1	0.6875	0.533333	0.8	0.466667	0.857143	0.533333		2.59963	2.91522	2.33598	3.31146	3.65716	2.92257	1.76212	3.272	3.76643	2.37558	2.0367	3.12991
PROM1	0	0	0.0666667	0.0666667	0	0		-1	0	-1	0	-0.798678	0.779719	-0.709971	1.12328	-1	0	-1	0
RB1	1	1	0.933333	1	1	1		7.08363	0.904665	7.80362	1.52065	7.478	2.64814	6.85375	2.22114	8.08279	0.757173	7.67831	1.10973
RBL1	0.3125	0.933333	0.8	0.666667	1	0.933333		1.02975	3.16277	5.86862	2.23125	5.04687	3.3698	3.3818	3.3488	6.25429	1.48218	5.59418	2.23415
RBL2	0.1875	0.2	0.4	0.2	0.357143	0.533333		0.0675158	2.31239	0.000456708	2.07354	1.36546	3.10023	-0.0616868	1.96459	0.945794	2.71308	1.58965	2.58309
RPL7	1	1	1	1	1	1		10.9862	0.761245	11.9327	0.503232	11.9402	1.52613	11.4834	1.41402	12.1813	0.582707	11.949	0.946161
RPS10	1	1	1	1	1	1		11.5627	0.682703	12.5592	0.530634	12.501	2.06707	12.073	1.28733	12.7152	0.540289	12.3606	0.732785
RPS26	1	1	1	1	1	1		9.6476	0.754451	10.662	0.446855	10.3475	1.37804	9.93474	0.864533	10.5316	0.774751	10.3238	1.03917
RUNX1	0.6875	0.8	0.866667	0.866667	0.642857	0.866667		3.1706	3.10841	4.06372	2.93805	5.04136	2.71513	4.61042	2.79377	3.44189	3.51089	4.47998	2.4927
SNAI1	0.375	0.266667	0.266667	0.133333	0.142857	0.266667		0.470662	2.30268	0.156133	2.08462	0.425235	2.49465	-0.357135	1.71842	-0.261657	1.92549	0.158013	2.02163
SNAI2	0	0.133333	0	0.2	0.0714286	0		-1	0	-0.274705	1.91405	-1	0	0.357532	2.9251	-0.554971	1.66514	-1	0
SOX2	0.1875	0.333333	0.266667	0.266667	0.285714	0.4		-0.55925	0.989935	0.371653	2.03832	0.147723	2.0046	0.504752	2.59662	0.356766	2.26466	0.488334	1.9255
SUZ12	0.875	1	1	0.933333	1	0.933333		3.92722	2.23916	4.99176	1.46561	5.48705	1.46208	5.20411	1.90065	5.79028	0.910569	4.55851	2.13576
TAF15	0.9375	1	0.933333	0.866667	1	1		4.50509	1.84508	6.1348	1.16449	5.92652	2.12029	4.9039	2.59453	6.07562	0.936909	5.95872	1.28847
TP53	1	1	0.933333	0.933333	1	1		6.70207	0.972149	7.59927	0.706668	7.68918	2.62367	6.38361	2.25027	7.83751	0.894888	7.77478	0.894892
TSPYL4	0.875	0.933333	0.933333	0.933333	1	0.866667		3.37197	1.89167	4.35849	1.66351	4.94044	1.90031	4.28108	1.85901	5.32611	1.03763	3.81771	2.2254
TWSIT1	0.125	0	0.2	0	0.142857	0.0666667		-0.366424	1.73162	-1	0	-0.0482632	2.0208	-1	0	-0.165933	2.14162	-0.760297	0.928364
VIM	0.3125	0.4	0.4	0.266667	0.142857	0.533333		0.732337	2.70242	1.24861	2.98896	0.688438	2.27275	0.504311	2.63391	-0.142701	2.18128	2.16771	3.27019
YWHAZ	1	1	0.933333	1	1	0.933333		5.00384	1.09004	5.49163	1.16784	5.70476	2.0837	5.3659	1.30394	6.10423	0.915688	5.49152	2.11162
Non-listed genes were not reliable detected in MCF7

## Sheet: MSC
Mesenchymal stem cells
	Positive cells							Mean expression and standard deviation
	small G1	small S	small G2/M	large G1	large S	large G2/M		small G1		small S		small G2/M		large G1		large S		large G2/M
	(%)	(%)	(%)	(%)	(%)	(%)		Mean (SD)		Mean (SD)		Mean (SD)		Mean (SD)		Mean (SD)		Mean (SD)
Average	0.668899	0.724762	0.720221	0.645604	0.647857	0.655556		4.17871	1.99547	4.91479	1.85557	5.04696	2.04098	4.18197	1.73156	4.48597	2.87996	4.30836	2.42313
N	16	16	14	13	12	15		16		16		14		13		12		15
ABCG2	0	0.0625	0.0714286	0	0.0833333	0		-1	0	-0.677	1.292	-0.63895	1.35093	-1	0	-0.613655	1.33834	-1	0
ABHD3	0.125	0.125	0.142857	0	0.166667	0.2		-0.393814	1.71505	-0.452393	1.50761	-0.311422	1.75067	-1	0	-0.182725	1.93539	0.212101	2.51497
ANK3	0.8125	0.5625	0.928571	0.692308	0.583333	0.8		2.61339	2.22635	1.31713	2.48085	3.62964	2.74232	2.30658	2.36259	2.22684	3.3434	2.343	2.04505
ATF3	0.625	0.9375	0.714286	0.923077	0.666667	0.866667		2.28085	3.02118	4.8242	2.06749	3.14608	2.81557	3.4858	1.84959	3.03928	3.3726	3.7895	2.61486
ATF4	1	1	1	1	1	1		9.46749	0.877603	9.77243	0.875746	9.83892	1.26628	9.32348	0.911034	9.42535	1.91881	9.35712	1.55549
ATF6	1	1	1	1	0.916667	1		5.39998	1.15881	5.48396	1.13921	5.89061	1.35474	5.40079	1.50058	5.35637	2.66232	5.29875	1.49619
CBX3	1	1	1	1	0.916667	1		7.56694	0.776239	7.61233	1.06243	7.75066	0.934828	6.97502	1.1775	6.80761	2.95344	7.1339	1.61595
CCNA2	0.25	0.75	0.785714	0	0.166667	0.333333		0.667805	2.98469	4.39918	3.44307	5.06967	3.9459	-1	0	0.389223	3.25377	1.19267	3.51968
CCNB1	0.4375	0.75	0.785714	0.307692	0.5	0.466667		3.47714	5.2713	7.14592	4.99437	8.34531	5.21402	2.22394	5.04008	4.39032	5.68597	4.08818	5.72486
CCNB2	0.3125	0.8125	0.714286	0.230769	0.416667	0.4		1.25635	3.63254	5.9563	3.80581	6.58999	5.04919	0.165392	2.24116	1.73767	3.98479	2.43326	4.56563
CCND1	1	1	1	1	0.916667	1		9.61725	1.27532	9.60531	1.23548	10.2706	1.42963	9.98138	1.56601	9.88533	3.92733	9.68535	2.15493
CCND3	0.125	0.125	0.142857	0.307692	0.5	0.2		-0.544745	1.24709	-0.435772	1.55868	-0.493501	1.29795	-0.10472	1.61401	1.08641	2.36989	-0.168382	1.73386
CCNE1	0.5	0.5625	0.428571	0.615385	0.416667	0.466667		1.8162	3.02621	2.08532	2.90145	1.81167	3.38854	2.1337	2.78087	1.79248	3.67182	1.44922	2.82895
CCNE2	0.375	0.3125	0.142857	0.0769231	0.166667	0.0666667		1.92592	4.11237	1.10414	3.34021	0.0778819	2.79364	-0.440485	2.01736	0.514314	3.54784	-0.479618	2.01543
CDAC3	0	0.3125	0.5	0	0	0.0666667		-1	0	1.5205	3.88086	3.16015	4.33975	-1	0	-1	0	-0.466002	2.06816
CDC25A	0.375	0.5	0.357143	0.0769231	0.333333	0.2		1.06648	2.86133	1.76622	2.98398	1.06684	2.98175	-0.711205	1.04127	0.81759	2.78472	0.090711	2.37746
CDK2	0.875	0.9375	1	0.923077	0.666667	0.733333		4.45774	2.55796	5.50147	2.34437	6.63731	1.09317	4.06654	1.97363	4.02451	4.19951	3.77352	3.25464
CDK4	1	1	1	1	0.916667	1		8.33424	0.904283	8.93903	0.870971	9.60062	0.929828	8.98538	1.13379	8.29008	3.47755	8.67274	2.05298
CDK6	1	1	1	1	0.916667	1		7.29173	1.82325	7.46965	1.5172	8.75735	1.77123	8.25315	1.79778	8.2198	3.40941	8.40919	1.59741
CDKN1A	0.94	1	1	1	1	1		9.20101	2.92154	10.8947	1.49565	10.6238	2.14156	10.8174	1.715	10.7366	3.77994	10.8965	2.62661
CDKN2A (p16)	0.06	0.13	0.07	0	0.17	0		-0.780365	0.878542	-0.551354	1.22836	-0.708892	1.08923	-1	0	-0.376929	1.46812	-1	0
CDT1	0.5	0.875	0.714286	0.230769	0.333333	0.6		2.47401	3.7052	5.34589	2.87628	3.99694	3.46554	0.521714	3.00446	1.6072	4.0555	2.91103	3.54069
CEBPB	0.1875	0.25	0.285714	0.230769	0.166667	0		-0.8125	0.403113	-0.75	0.447214	-0.714286	0.468807	-0.769231	0.438529	-0.833333	0.389249	-1	0
CEBPG	0.8125	0.9375	0.857143	0.615385	0.833333	0.8		3.42585	2.54688	4.58138	1.87606	4.4361	2.49372	2.4371	2.98551	3.70378	2.63623	3.85932	2.68082
E2F1	0.625	0.75	0.642857	0.307692	0.333333	0.466667		2.78489	3.37954	3.38236	2.87791	2.2213	2.81467	0.602257	2.65311	1.40251	3.70588	1.67372	3.05641
E2F4	1	1	1	1	1	0.933333		6.86438	1.02731	7.22406	0.943734	7.82316	1.47609	8.16663	1.18394	7.87069	2.03479	7.27446	2.66083
E2F7	0.875	1	0.928571	0.615385	0.666667	0.933333		5.45007	2.95465	7.58811	1.18586	7.0332	2.97502	3.0994	3.67373	4.46339	4.55754	6.00463	2.84242
EGR1	0.6875	1	1	1	0.75	0.866667		4.77198	4.44695	8.44204	2.1077	7.03792	2.60326	7.32154	1.82056	5.73008	4.535	6.76425	3.70038
EIF1	1	1	1	1	0.916667	1		8.18679	0.761221	8.63145	0.868073	8.92499	1.08027	8.79667	0.767736	8.14715	3.30536	8.2971	1.68922
ERBB2	0.8125	0.8125	0.928571	0.769231	0.916667	0.8		3.33457	2.59605	3.10582	2.40417	4.62886	1.93843	3.83408	2.93949	4.70865	2.54917	3.72461	2.66641
EWSR1	1	1	1	1	1	1		9.01193	0.864352	9.75206	0.846825	10.1638	1.07324	9.472	1.58611	9.83206	1.83366	9.49333	1.60568
FST	0.625	0.5625	0.357143	0.461538	0.416667	0.533333		1.84237	2.41146	1.28421	2.47041	0.521114	2.13047	0.927676	2.27184	1.16057	2.86599	1.16903	2.39064
FUS (C-terminal)	1	1	1	1	0.916667	1		6.74357	1.01326	7.82266	0.910517	7.99331	1.2419	7.01247	1.56803	6.87711	2.99599	6.92119	2.50997
FUS (N-terminal)	0.9375	1	0.928571	1	0.916667	1		5.91548	2.15828	7.34878	0.966224	6.54546	2.48008	5.88082	1.27972	5.70884	2.81871	6.10707	1.45247
GADD45A	0.875	1	0.785714	0.923077	0.833333	0.866667		3.4355	2.18031	4.12043	0.905399	2.87501	2.38918	3.39975	1.80073	3.51104	2.83168	3.43461	2.12366
GAPDH	1	1	1	1	1	1		14.5358	0.700411	14.7152	0.90584	15.0811	1.1147	15.4702	1.053	15.2105	2.3733	14.8747	2.11347
GMNN	0.875	0.9375	1	0.769231	0.583333	0.533333		5.15858	2.84883	6.21887	2.4148	6.38281	1.50241	3.64091	3.02528	3.02692	4.15072	3.10977	4.14539
H2AFJ	0.6875	0.75	0.857143	0.923077	0.5	0.6		-0.214364	0.583408	0.178986	1.02641	0.312595	0.883159	0.438215	0.933861	-0.170308	1.13384	-0.0361902	1.01704
HES1	0.9375	1	0.928571	0.923077	0.833333	0.933333		5.90067	2.10797	7.10162	1.34153	6.19928	2.69372	6.18586	2.4502	5.90038	3.75983	6.29117	2.52356
HES2	0.1875	0.125	0.142857	0	0.25	0.133333		-0.110776	1.92202	-0.303602	1.91065	-0.387498	1.62176	-1	0	0.216149	2.26109	-0.287775	1.87981
HIRA	0.9375	0.875	0.928571	0.769231	0.75	0.866667		4.75036	2.23514	4.25208	2.5801	4.69812	2.15181	3.81575	2.83207	4.33917	3.52281	3.83888	2.70559
HIST1H2AC	1	1	1	1	1	0.933333		7.39623	1.60469	9.04336	1.30084	7.7855	1.54796	8.48181	0.991444	9.09894	1.98001	8.09734	2.86569
HIST1H2AE	1	1	1	1	1	1		8.76083	1.60549	11.0968	2.12717	9.69902	1.36096	8.97864	1.44875	9.59478	2.81286	9.28088	2.15267
HIST2HAA3	1	1	0.857143	1	0.916667	0.933333		5.08677	1.59689	7.04115	1.54831	5.76643	2.95356	6.42444	1.58352	6.36024	3.16535	5.85186	2.18036
HMGA2v2	1	1	1	0.923077	0.916667	0.866667		7.17903	1.0871	7.21631	0.990641	7.44644	1.42151	5.81395	2.38078	6.36924	3.05331	6.07891	2.96967
ID1	0.5625	0.5	0.571429	0.307692	0.5	0.4		2.41588	3.21981	1.47983	2.71592	2.24048	2.96996	0.389022	2.23336	2.36677	3.6837	1.49022	3.29414
IL1B	0.3125	0.25	0.285714	0.461538	0.416667	0.333333		0.771176	2.84091	0.275086	2.35633	0.798229	3.02689	1.90965	3.52085	1.91941	4.22849	1.24003	3.41846
IL6	0	0	0	0.0769231	0.0833333	0.133333		-1	0	-1	0	-1	0	-0.477974	1.88219	-0.38947	2.11494	-0.322873	1.78694
IL8	0.5	0.1875	0.285714	0.692308	0.583333	0.466667		2.88927	4.15596	0.613613	3.61984	1.2333	3.88301	4.34737	4.15337	4.49693	4.95917	2.15811	3.74267
MAGOH	0.8125	0.9375	0.857143	0.692308	0.5	0.8		4.30628	2.76922	5.13955	1.96747	5.25503	2.91755	3.80049	3.39718	2.75492	4.05312	4.01148	2.98453
MCM6	0.75	0.75	0.642857	0.692308	0.583333	0.466667		3.02868	2.72328	2.55682	2.75325	2.27352	2.77125	2.1295	2.57055	2.12546	3.25992	1.16938	2.48973
MDM1	0.125	0.125	0.428571	0.153846	0.333333	0.4		-0.410695	1.62452	-0.454236	1.49297	1.08562	2.57123	-0.383987	1.51244	0.490362	2.31521	0.547739	2.0713
MDM2	1	1	1	1	1	1		7.79425	1.45079	8.86678	1.70862	9.0562	2.18347	8.9705	1.80987	9.67138	2.38733	9.26527	2.47461
MKI67	0.3125	0.75	0.714286	0	0.25	0.266667		1.52265	3.92097	6.57331	4.62617	6.90706	5.26053	-1	0	1.5702	4.69736	1.60191	4.59559
MMP1	0.6875	0.6875	0.714286	0.153846	0.583333	0.266667		5.74907	5.46599	5.87682	5.24843	5.98504	5.27783	0.245135	3.03942	3.38625	4.42676	0.822542	3.41679
MYC	1	1	1	1	1	1		8.09957	0.681017	8.95142	1.15008	9.22934	1.03033	9.20253	0.983831	8.92572	1.8888	8.6006	2.35049
NANOG	0.5625	0.5625	0.5	0.307692	0.583333	0.466667		1.91655	2.68018	1.91053	2.75493	1.98035	3.26975	0.741455	2.86022	2.27509	3.03602	1.98645	3.36494
NOTCH1	0.1875	0.5	0.571429	0.307692	0.416667	0.533333		-0.283298	1.5658	1.36123	2.54084	1.94281	2.78867	0.265584	1.99447	0.874075	2.67196	1.79546	2.79471
NOTCH3	0.5	0.4375	0.571429	0.769231	0.583333	0.666667		1.39888	2.57697	0.910919	2.38342	1.44358	2.4153	2.56102	2.26508	2.27918	3.13763	2.42439	2.66793
NOTCH4	0.0625	0.0625	0.0714286	0	0.333333	0.0666667		-0.649621	1.40152	-0.701481	1.19408	-0.559373	1.64867	-1	0	0.930007	2.9083	-0.531433	1.81475
PA2G4	0.875	0.9375	1	0.846154	0.916667	1		4.72874	2.62942	6.01529	2.37835	6.79251	1.17126	5.41313	2.99656	5.98864	2.80552	5.66542	1.71162
PCNA	1	1	1	1	0.916667	1		8.30608	1.49601	8.66848	1.73203	8.72041	1.10116	7.76473	2.03648	7.49569	3.61361	7.70567	2.03647
PDGFB	0.0625	0.0625	0	0	0	0		-0.645231	1.41908	-0.700966	1.19613	-1	0	-1	0	-1	0	-1	0
POLR2B	1	1	1	1	1	0.933333		6.83565	0.697317	7.04328	1.05145	7.78572	1.09231	7.4682	1.28734	7.70295	1.82968	7.01117	2.55016
POU5F1	0.6875	0.75	0.857143	0.846154	0.833333	0.666667		3.32092	3.29518	4.28351	3.4314	5.07898	3.01738	5.09808	3.06331	5.45235	3.40153	4.08552	3.99654
PROM1	0	0	0	0	0	0.0666667		-1	0	-1	0	-1	0	-1	0	-1	0	-0.679208	1.24242
RB1	1	1	1	1	0.916667	0.933333		7.17875	1.35455	8.03721	0.806953	8.36427	1.54013	8.01982	1.1207	7.62286	3.24824	7.81516	2.81767
RBL1	0.75	0.875	0.857143	0.461538	0.5	0.666667		3.83222	3.13355	5.27539	2.80325	5.38335	2.97396	1.99214	3.56503	2.70179	4.08171	3.34343	3.48828
RBL2	0.25	0.4375	0.357143	0.538462	0.333333	0.6		0.235361	2.21931	1.419	2.92924	1.12196	2.99776	1.70613	2.78909	1.04792	3.2269	1.99683	2.65416
RPL7	1	1	1	1	1	1		11.424	0.697715	11.8179	0.969013	12.4417	1.06915	12.7593	0.95309	12.19	2.14722	11.9661	2.13486
RPS10	1	1	1	1	1	1		11.1961	0.647227	11.6387	0.897901	12.4113	0.987407	12.7973	0.975237	12.2328	2.23473	11.8395	2.33869
RPS26	1	1	1	1	0.916667	1		9.74051	0.584914	9.76294	0.719117	10.0484	1.06104	10.138	0.97504	9.37833	3.75332	9.51748	1.79012
RUNX1	0.875	1	1	0.923077	0.916667	0.933333		6.11656	3.0771	7.0369	0.855094	7.69223	1.14708	6.13967	2.56086	6.78389	2.91478	6.80944	2.35229
SERPINB2	0	0	0	0	0.0833333	0		-1	0	-1	0	-1	0	-1	0	-0.57787	1.4623	-1	0
SNAI1	0.5625	0.5	0.5	0.461538	0.25	0.2		1.84598	2.65421	1.89974	3.14415	1.32458	2.59166	1.49348	2.91604	0.506829	2.87086	0.122157	2.37557
SNAI2	0.8125	1	0.928571	1	1	0.933333		4.48535	2.93972	6.90932	1.10979	6.42941	2.32327	7.33724	1.4051	7.41723	2.12542	6.40151	2.96312
SOX2	0.125	0.0625	0.0714286	0.0769231	0.416667	0.266667		-0.344704	1.79354	-0.752382	0.99047	-0.77442	0.844043	-0.765262	0.846359	0.863505	2.35523	0.140416	1.9994
SUZ12	0.9375	1	1	1	0.916667	0.8		5.07526	1.96903	5.54466	1.23036	5.66236	1.33293	5.18803	1.06845	5.44084	2.64293	4.32983	2.94411
TAF15	1	1	1	1	1	0.933333		5.02421	1.08261	6.43338	0.973999	6.72014	1.10453	6.50299	1.36683	6.44147	1.86234	6.22763	2.37752
TP53	1	1	1	1	1	0.866667		6.53857	1.6034	7.17929	1.43699	7.53975	1.45162	8.0876	1.25335	7.81359	2.38249	6.78193	3.34865
TSPYL4	0.875	0.875	1	1	1	0.866667		4.55125	2.57036	4.27441	2.49348	4.95028	1.08768	4.97104	1.40438	5.54779	1.83795	4.26497	2.41676
TWSIT1	0.625	0.875	0.785714	0.923077	0.75	0.8		2.38728	2.86968	3.54894	2.07499	3.82732	2.79568	3.88494	1.92072	3.61159	3.09969	3.00794	2.25413
VIM	1	1	1	1	1	1		13.796	0.889477	14.1626	1.11249	14.9694	0.949501	14.7542	1.35475	14.5094	2.54208	14.5918	2.30211
YWHAZ	1	1	1	0.923077	0.833333	0.933333		5.24061	0.907133	5.26352	1.16083	5.99837	1.22545	5.01978	1.9745	4.57172	3.29645	5.25295	2.34498
Non-listed genes were not reliable detected in MSC
